# Supplementary material for: Midbrain ghrelin receptor signalling regulates binge drinking in a sex specific manner
Source: Nat Commun. 2025 Mar 15;16:2568. doi: 10.1038/s41467-025-57880-w (PMC11910522; doi:10.1038/s41467-025-57880-w)
Supplement: Supplementary file 4 — Source Data 1 [file 41467_2025_57880_MOESM4_ESM.xlsx]

## Sheet: Figure 1
	1B	Female	Male
		4.38889	4.44177
		6.58333	3.18548
		3.49171	2.844
		3.07222	2.51793
		3.74211	1.95062
		5.64286	2.66292
		3.9899	3.1259
		3.7619
	N =	8	7
	1D	Female											Male
	Naive	59.0906	23.2099	40.7937	42.7015	17.5824	62.2051	12.3521	13.217	31.0243	46.8108	25.7242	29.3203	49.2785	39.0397	17.6468	47.1272	19.697
	Alcohol	81.8182	85.5159	71.5	75.6453	74.0232	90.2548	84.0429	90.6949				89.2903	56.5278	59.8765	66.0494	69.2438	53.8609	65.0985
	1E	Intake	%CART
	Female	4.38889	81.8182
		6.58333	85.5159
		3.49171	71.5
		3.07222	75.6453
		3.74211	74.0232
		5.64286	80.2548
		3.9899	84.0429
		3.7619	90.6949
	Male	4.44177	89.2903
		3.18548	56.5278
		2.844	59.8765
		2.51793	66.0494
		1.95062	69.2438
		2.66292	73.8609
		3.1259	65.0985
	N =	15
	1F	Female											Male
	Naive	84.9346	78.5185	85.1852	82.2222	65.0794	69.7048	64.4444	27.7582	39.979	45.8796	37.55	54.7619	75	55.5556	54.1667	73.8462	47.9978
	Alcohol	85.9259	87.1932	88.9894	87.2795	83.4359	93.8889	64.5763	69.4009				75.5437	85.3333	72.5926	87.1062	60.8695	48.2525
	1G	Female											Male
	Naive		15.0654	21.4815	14.8148	17.7778	34.9206	30.2952	35.5556	63.1219	57.7135	45.7254	45.2381	25	44.4444	45.8333	26.1538	52.0022
	Alcohol	14.0741	12.8068	11.0106	12.7205	16.5641	25.9294	51.0325	50.2571				24.4563	14.6667	27.4074	12.8938	39.1305	51.7475
	1K	Saline								CNO
	1	2.92593	1.82028	2.83408	3.77826	3.03846	1.1561	2.77889	2.44296	2.13514	0.355856	1.61885	2.09735	2.74783	2.63333	2.43077	2.21187
	2	5.48611	3.2765	4.25112	6.18261	6.41453	4.23902	4.36683	4.5888	4.27027	2.13514	3.56148	4.54425	5.15217	4.89048	5.26667	4.25867
	3	6.94907	5.09677	7.0852	7.55652	7.42735	5.39512	6.74874	6.40451	6.04955	3.55856	4.85656	7.34071	6.52609	7.14762	7.29231	7.09779
	4	10.2407	7.28111	9.56502	10.3043	10.8034	7.32195	9.92462	8.4183	7.47297	6.04955	6.15164	9.43805	10.3043	10.5333	8.91282	7.95612
	1L	Saline	CNO
		10.2407	8.8964
		7.28111	6.04955
		9.56502	7.44672
		10.3043	9.43805
		10.8034	10.3043
		7.32195	10.5333
		9.92462	8.91282
		8.4183	7.95612
	N =	8	8
	1M	Saline									CNO
	1	3.91089	2.71245	2.15455	3.52679	1.7713	2.54839	1.309	2.80494	3.42225	2.68447	1.70259	1.79545	1.75556	1.79545	2.56216	0.990596	2.20135	1.9813
	2	7.43069	5.42489	4.66818	5.29018	4.25112	5.94624	4.52844	5.0773	5.11537	4.21845	4.08621	3.95	3.51111	2.87273	4.6973	3.96238	4.47371	4.32285
	3	9.38614	6.103	6.46364	7.75893	6.02242	7.22043	6.08509	8.94742	6.41222	6.51942	5.44828	6.46364	5.61778	5.02727	7.25946	5.236	6.00045	5.97994
	4	13.6881	8.81545	9.69545	9.52232	8.14798	9.76882	7.60636	11.9654	7.42089	9.58738	7.49138	8.25909	7.37333	6.46364	9.82162	7.07568	7.98876	6.26813
	1N	Saline	CNO
		13.6881	9.58738
		8.81545	7.49138
		9.69545	8.25909
		9.52232	7.37333
		8.14798	6.46364
		9.76882	9.82162
		7.60636	7.07568
		11.9654	7.98876
		6.41222	6.26813
	N =	9	9
	1O	Saline							CNO
	1	1.42086	1.96797	1.3255	1.22008	1.65157	1.975	1.975	1.13669	1.11268	1.33446	0.308594	1.12456	1.15751	0.959736
	2	1.98921	3.37367	2.12081	3.35521	3.85366	3.66786	3.66786	2.84173	3.05986	3.73649	1.85156	3.37367	2.31502	2.65984
	3	2.84173	4.77936	3.44631	4.57529	5.50523	4.51429	4.51429	4.54676	3.89437	5.07095	2.77734	5.62278	2.6044	4.46963
	4	4.26259	7.59075	5.30201	5.79537	7.70732	6.20714	6.20714	6.2518	6.39789	6.40541	4.9375	7.87189	4.05128	6.41652
	1P	Saline	CNO
		4.26259	6.2518
		7.59075	6.39789
		5.30201	6.40541
		5.79537	4.9375
		7.70732	7.87189
		6.20714	4.05128
		6.20714	6.41652
	N =	7	7
	1Q	Saline								CNO
	1	2.9749	1.80916	1.44161	1.896	2.12692	1.12149	0.33833	0.709009	1.60569	1.77528	2.64312	2.212	2.44961	1.12149	1.07138	1.17259
	2	4.95816	3.61832	2.59489	4.108	4.86154	2.81677	1.4379	1.66345	2.89024	3.84644	3.23048	4.108	5.20543	2.81677	2.65025	2.89058
	3	7.27197	5.42748	4.0365	6.32	6.38077	4.04259	3.10136	2.75423	4.81707	4.73408	5.57993	5.372	6.73643	4.04259	4.20093	4.0359
	4	10.5774	7.83969	5.76642	11.692	7.59615	5.138	4.11634	4.00863	6.42276	6.21348	7.92937	8.216	9.18605	5.138	5.94897	5.23576
	1R	Saline	CNO
		10.5774	6.42276
		7.83969	6.21348
		5.76642	7.92937
		11.692	8.216
		7.59615	9.18605
		5.138	5.138
		4.11634	5.94897
		4.00863	5.23576
	N =	8	8

## Sheet: Figure 2
	2D	Saline + Saline								Ghrelin + Saline								Ghrelin + CNO
	30	1.76454	1.0977	1.25514	0.461573	1.32916	2.3082	1.02803	1.065	0.929412	1.69466	1.97775	1.94851	1.31904	1.9355	1.0413	1.89868	1.92772	1.93013	0.590654	0.56809	1.34895	1.36534	0	0.856268
	60	1.83806	2.53843	2.14112	1.10067	0.988352	0.78181	1.42342	1.55946	2.45365	3.78594	4.39499	1.57248	1.78249	2.923	2.60325	3.27615	1.60037	0.948135	1.18131	1.95281	2.31743	3.90639	0	1.82422
	240	5.29362	3.91055	6.01729	3.72809	2.01079	2.08483	4.19119	4.14588	5.16753	5.76906	6.37274	2.90567	3.88583	5.372	6.28251	5.43544	2.9825	3.75868	2.36262	5.0418	3.56261	5.19587	2.26625	3.68567
	2E	Saline + Saline	Saline + Ghrelin	CNO + Ghrelin
		5.29362	5.16753	2.9825
		3.91055	5.76906	3.75868
		6.01729	6.37274	2.36262
		3.72809	2.90567	5.0418
		2.01079	3.88583	3.56261
		2.08483	5.372	5.19587
		4.19119	6.28251	2.26625
		4.14588	5.43544	3.68567
	N=	8	8	8
	2F	Saline + Saline								Ghrelin + Saline								Ghrelin + CNO
	30	1.01917	0.949399	0.945593	0.463513	2.5465	0	0	0	0.729663	1.45965	0.672963	0.304139	1.32773	0.47217	0.170996	0.029379	1.20096	0.413303	0.491809	1.15666	1.06136	0.512987	0.29379	0.056068
	60	0.844453	2.5234	2.83678	1.01393	0.995183	0.199495	0.381926	0.364443	1.85222	3.06825	1.19963	0.887071	0.981366	1.09189	0.740981	0.675716	0.673712	0.826607	1.03539	3.12299	1.34822	0.940476	1.1164	0.588715
	240	1.68891	3.39785	4.47008	2.6652	2.69285	1.02597	2.35032	1.42974	3.19929	4.08107	1.93111	1.31793	2.16478	2.95106	1.73846	3.23168	1.40601	1.85987	1.76016	4.85798	1.89325	2.56494	2.67348	2.49503
	2G	Saline + Saline	Saline + Ghrelin	CNO + Ghrelin
		1.68891	3.19929	1.40601
		3.39785	4.08107	1.85987
		4.47008	1.93111	1.76016
		2.6652	1.31793	4.85798
		2.69285	2.16478	1.89325
		1.02597	2.95106	2.56494
		2.35032	1.73846	2.67348
		1.42974	3.23168	2.49503
	N=	8	8	8
		EW			VTA
	2J	Sc-shRNA	Ghsr-shRNA		Sc-shRNA	Ghsr-shRNA
	Female	1.08732	0.492033	Female	0.557467	0.683299
		1.27332	0.384098		1.75879	2.02027
		0.505396	0.657073		1.82202	1.16375
		1.61212	0.455992		1.56862	0.974246
		0.762215	0.445007		0.940152	0.384869
		1.6887	0.43356		1.10913	1.09784
		0.688723			0.342232
	Male	0.707162	0.50908	Male	2.26196	1.53884
		1.14472	0.331051		1.4332	1.44696
		0.850298	0.601889		1.85636	0.817766
		1.05926	0.439851		0.541207	0.702953
		1.37153	0.356679		0.307031	0.98603
			0.175678			0.436877
			0.342899			1.06061
	N=	11	13		11	13
	2K	Sc-shRNA							Ghsr-ShRNA
	1	3.37018	3.95	2.32713	0.612931	5.33179	0.911538	1.46636	0.778325	0.457971	0.839614	0.849065	0.807556	0.661088
	2	3.44266	3.7009	3.52132	1.53233	2.40134	4.36779	3.40928	2.29606	3.85459	0.419807	0.701402	3.54622	3.53682
	3	4.16743	4.12793	2.44961	0.851293	3.50026	3.68413	3.84919	4.74778	5.99179	3.35845	0.073832	2.66844	3.7682
	4	2.39174	0.965939	2.7221	2.35974	6.36389	3.01302	0.360731	3.96927	3.13732	3.7601	3.69864	1.09913	2.85542
	5	3.91376	1.6214	1.74569	2.35974	2.70648	2.68233	1.40685	3.19854	4.1201	3.87404	2.69318	3.91565	2.66506
	6	2.84685	3.55671	0.729231	2.5	2.70648	2.75755	2.26759	3.40191	2.73041	0.546083	3.1088	2.63333	2.48468
	7	3.30946	2.70173	3.31192	1.26667	5.30324	3.91274	2.66991	2.72153	3.05806	2.87604	0.365741	0.912889	3.15363
	8	3.53421	2.36652	1.70568	0.50641	5.33981	4.75498	3.89638	0	2.42798	0.49375	3.48638	1.46667	1.93402
	9	3.60351	0.313216	3.0822	2.46453	4.35231	3.36967	2.78824	1.54146	2.75413	0	0.44507	3.33333	0.0983403
	2L	Sc-ShRNA							Ghsr-shRNA
	1	2.50901	1.975	0.837879	0.306466	2.03644	0.491388	0.280889	0.37619	0.589035	0.311842	0.444589	0.721304	0.391736
	2	4.37382	4.64298	2.48371	1.87285	4.24844	4.95167	2.42267	1.73048	2.97982	0.346491	2.18874	3.02261	2.87273
	3	6.47597	6.1329	3.77046	2.41767	6.28489	6.57703	3.82711	3.16	4.81623	2.59868	3.59091	3.64087	4.40702
	4	8.30687	7.41491	5.29659	6.26552	8.25111	9.37416	5.51244	5.19143	5.925	4.12325	5.64286	5.97652	5.87603
	2M	Sc-ShRNA	Ghsr-shRNA		2N	Ghsr mRNA	alcohol intake
		8.30687	5.19143		scram-shRNA	1.08732	8.30687
		7.41491	5.925			1.27332	7.41491
		5.29659	4.12325			0.505396	5.29659
		6.26552	5.64286			1.61212	6.26552
		8.25111	5.97652			0.762215	8.25111
		9.37416	5.87603			1.6887	9.37416
		5.51244				0.688723	5.51244
					Ghsr-shRNA	0.492033	5.19143
	N =	7	6			0.384098	5.925
						0.657073	4.12325
						0.445007	5.64286
						0.455992	5.97652
						0.43356	5.87603
					N =
	2O	Sc-shRNA					Ghsr-ShRNA
	1	0	0.318315	2.03063	0.268302	0.906557	1.27756	2.00243	2.87273	0.110105	1.80875	0	0.880935
	2	1.25942	2.08352	3.19192	0.501587	2.04604	0.59967	2.71563	1.43636	2.44983	3.03204	2.17623	1.94262
	3	1.94638	0.173626	1.75556	0.40754	1.67662	1.38185	3.04479	2.0947	1.70662	3.81092	0.268302	1.6318
	4	1.61266	1.37391	2.43278	2.31815	1.92014	0.409061	2.02697	2.09549	1.3299	2.39724	0.087454	2.99406
	5	1.46977	2.40435	2.40662	1.12857	1.37153	2.30097	2.18289	1.55066	1.88568	3.16	1.34096	1.91187
	6	0.350512	0.341007	0.274306	0.0897727	0.613851	1.28247	0.309253	1.66901	2.04815	2.49898	1.78582	2.00065
	7	1.7256	2.33022	2.9625	1.25682	0.640541	1.20552	2.55836	2.00282	3.33556	2.60646	1.78582	1.59026
	8	2.95225	1.18078	0.544828	1.77224	0.523179	2.53107	2.92384	1.75556	0.0562278	2.58885	2.11877	1.53962
	9	2.95225	1.18078	0.953448	1.20152	2.4851	1.15049	1.15267	2.44132	1.49004	3.60304	1.241	2.59968
	2P	Sc-ShRNA					Ghsr-shRNA
	1	0.07953	0.360456	0.50641	0.380069	0.424731	0.463272	0.337367	0.923024	0.441958	1.56409	0.775094	0.304823
	2	1.74966	0.720913	1.16474	0.217182	1.35914	1.04846	0.36548	2.19897	1.6021	2.51846	1.52038	1.16849
	3	2.91611	1.92243	1.94968	2.389	2.63333	1.975	0.36548	3.44777	1.54685	4.4802	2.8917	1.65112
	4	4.02953	2.97376	2.8359	3.09484	4.30394	3.36482	0.393594	4.85945	3.2042	6.07081	4.88906	2.6926
	2Q	Sc-shRNA	Ghsr-shRNA		2R	Ghsr mRNA	alcohol intake
		4.02953	3.36482		scram-shRNA	0.707162	4.02953
		2.97376	0.393594			1.14472	2.97376
		2.8359	4.85945			0.850298	2.8359
		3.09484	3.2042			1.05926	3.09485
		4.30394	6.07081			1.37153	4.30394
			4.88906		Ghsr-shRNA	0.50908	3.36481
			2.6926			0.331051	0.393594
						0.601889	4.85945
						0.439851	3.2042
						0.356679	6.07081
						0.175678	4.88906
						0.342899	2.6926

## Sheet: Figure 3 
	3C	Sc-ShRNA	SHAM + Ghsr-ShRNA	OVX + Ghsr-ShRNA
		1.07235	0.245442	0.411256
		1.25579	0.643214	0.338178
		0.676183	0.882583	0.843667
		1.58993	0.864726	0.6875
		0.751721	0.619906	0.753185
		1.02521	0.783602	0.531566
		0.896264	0.773025	0.802706
			0.230392	0.814734
			0.551972	0.465795
			0.732805	0.581466
	N =	7	10	10
	3D
		OVX										SHAM
	S0	0	0	0	0	0	0	0	0	0	0	0	0	0	0	0	0	0	0	0	0
	S1	-0.18496	-0.0368374	-2.80168	-0.517695	-0.169079	-1.30075	-2.52593	-1.77186	-0.886503	-1.06137	-1.40484	-0.206161	-1.33856	0.235121	-2.20055	-0.103451	-1.2776	-4.39454	0.0123894	-1.39374
	S2	-0.332693	0.350418	-0.728682	0.142166	-0.52817	-1.38095	-2.45292	-2.08443	-1.8244	-0.187867	-0.671762	-1.21056	-0.674699	-0.128325	-0.471467	-0.713489	-0.460967	-2.73071	-0.411772	-0.748685
	S3	-0.443492	-0.695171	-1.55788	-0.187765	-0.201724	-1.18045	-2.37991	-1.49837	-2.32943	-0.432449	-0.413028	0.334671	-0.0889356	-0.161366	-1.93158	-1.01851	-1.20658	-1.51483	-1.29544	-2.34234
	S4	-0.825295	-0.176287	-1.24743	-1.03751	-1.25275	-1.26077	-1.81103	-1.67816	-1.57205	-0.118513	-0.974983	-1.36004	-1.059	-0.724699	-1.07291	-0.537364	-0.326507	-2.28185	-0.542994	-0.887306
	S5	-0.972272	-0.487617	-1.92749	-0.691021	0.245811	-0.910177	-1.77538	-1.87236	-2.30612	0.0300535	-1.61105	-1.39758	1.22056	-0.889833	-0.397375	0.149279	-0.539063	-0.810166	-0.61101	-0.700721
	S6	-0.60483	-0.487617	-1.7008	-1.34935	-0.308004	-2.31254	-1.27628	-0.746011	-2.30612	-0.155654	-1.56865	-0.23361	0.136836	-1.25313	-0.209726	-0.356668	-0.893323	-2.95883	-0.781049	0.00830082
	3E
		OVX + Ghsr-ShRNA										SHAM + Ghsr-shRNA
	1	0.553738	0.850655	1.18363	0.833573	1.86941	1.38023	1.16783	1.39034	1.84394	1.87758	1.23562	0.721635	1.72207	1.24234	0.721461	0.838567	1.59177	2.4979	2.04852	1.97154
	2	2.28878	2.25609	2.51902	2.42494	2.18098	1.96138	2.09522	3.63628	2.13318	2.94036	2.47124	1.06346	2.33197	1.75202	1.51507	2.76028	3.66798	2.64838	2.61021	2.55954
	3	3.13785	2.36704	3.5509	3.22062	2.18098	3.19632	3.70957	4.24233	3.72403	3.57803	2.86983	2.73461	3.94641	3.82258	2.88585	4.29766	3.94481	3.76191	2.97365	4.4965
	4	4.50374	4.06835	4.24894	4.88777	4.53506	5.41195	4.56826	6.20307	5.02563	5.56188	4.66347	3.83606	6.45777	4.36411	4.29269	5.17116	5.19054	4.66476	3.37014	5.70709
	3F	SHAM	OVX
		4.66347	4.50374
		3.83606	4.06835
		6.45777	4.24894
		4.36411	4.88777
		4.29269	4.53506
		5.17116	5.41195
		5.19054	4.56826
		4.66476	6.20307
		3.37014	5.02563
		5.70709	5.56188
	N =	10	10
	3G	SHAM	OVX
		0.08	0.06
		0.11	0.05
		0.1	0.08
		0.08	0.05
		0.11	0.08
		0.11	0.05
		0.12	0.03
		0.12	0.07
		0.08	0.06
		0.09	0.03
	N =	10	10

## Sheet: Figure 4
	4B	% CART w/Ghsr		4C	% vGlut2 w/Ghsr
	Female	98.4135		Female	42.2428
		97.92			42.9029
		100			48.3871
		100			55.7652
	Male	98.3189		Male	22.62
		100			34.8188
		95.8467			23.6308
		100			41.6667
		98.4375			30.303
	N =	9			9
	4D	Ghsr		vGlut2		Cartpt
		Female	Male	Female	Male	Female	Male
		610.552	510.647	765.508	657.441	198.545	188.53
		525.948	257.803	746.188	495.847	196.311	121.468
		403.764	291.709	538.353	673.216	106.368	160.99
		428.518	347.758	640.629	379.373	155.538	120.709
			410.919		667.46		135.065
	N =	4	5	4	5	4	5
	4E	Female				Male
		%Ghsr wCART	%Ghsr wvGlut2	%Ghsr alone		%Ghsr wCART	%Ghsr wvGlut2	%Ghsr alone
		32.1096	55.1922	12.6981		35.9572	29.1494	34.8935
		40.1091	61.5149	0		47.3111	67.1823	0
		26.3441	64.5161	9.13978		57.2003	53.2589	0
		38.9411	62.201	0		34.7107	45.4545	19.8347
						32.6356	49.3898	17.9746
	N =	4	4	4		5	5
	4G	Female	Male		4H	Female	Male		4I	Female	Male		4J	Female	Male		4K	Female	Male
		1.09642	0.707162			1.64873	0.963976			5.73398	0.696353			0.96659	0.748939			0.584656	0.786148
		2.79238	1.14472			1.52565	1.33863			0.837375	0.996928			1.31636	1.05742			0.834714	0.945734
		1.02512	0.850298			1.14557	0.932142			6.6827	0.915616			0.877556	1.14998			0.752717	1.17463
		2.12744	1.05926			1.41836	0.995833			4.12414	0.593342			1.02421	0.875563			0.947489	1.01516
		3.2348	1.37153			1.71023	0.834844			3.39984	2.65148			1.70487	1.25408			1.72832	1.12795
		1.55268				1.91506				2.42034				1.57829				1.37846
	N =	6	5			6	5			6	5			6	5			6	5
	4M	Female		Male			4N
		pre	post	pre	post			Female	Male
		10.5333	14.2333	5.21	8.62			3.7	3.41
		4	5.53333	2.96667	6.33333			1.53333	3.36667
		2.9	9.06667	5.26667	6.96667			6.16667	1.7
		4.7	10.2667	7.6	7.83333	z		5.5667	0.233333
		3.2	7.1667	2.83333	6.93333			3.9667	4.1
		5.2333	11.5667	6	8.83333			6.3334	2.83333
		2.6	10.2333	0.666667	3.7			7.6333	3.03333
		3.7667	7.8667	0.5	1.13333			4.1	0.633333
		4.4	6	3.3	6.53333			1.6	3.23333
		3.1333	5.4333					2.3
	N =	10	10	9	9
	4O	Female		Male			4P
		pre	post	pre	post			Female	Male
		59.6161	54.8553	49.0723	33.9966			-4.76074	-15.0757
		50.1709	41.0156	54.6722	38.3911			-9.15527	-16.2811
		52.4292	35.2783	43.4418	37.7808			-17.1509	-5.66101
		55.8929	45.99	55.6641	43.2892			-9.90295	-12.3749
		61.3708	45.0134	63.9496	51.5137			-16.3574	-12.4359
		55.3131	45.7458	42.1448	33.1116			-9.56726	-9.0332
		57.4036	36.6669	66.5283	53.4058			-20.7367	-13.1226
		58.3496	44.4031	54.7028	49.2859			-13.9465	-5.41687
		47.9889	31.5399	52.8809	43.6035			-16.449	-9.27734
		48.3093	37.5824					-10.7269
	N =	10	10	9	9
		7		5

## Sheet: Figure 5
	5D	Sc-ShRNA									Ghsr-shRNA
	S0	0	0	0	0	0	0	0	0	0	0	0	0	0	0	0	0	0	0
	S1	-0.107618	0.11775	-0.663433	-1.45108	1.23706	1.03267	2.50354	3.28868	5.59666	-0.198513	-0.0484905	-0.304203	0.00025723	-0.974982	1.93503	4.01174	1.24532	1.94279
	S2	-1.06324	1.62757	-0.54304	0.104581	-0.701492	1.05787	1.98407	-0.574351	-1.97543	-1.09617	2.03921	0.852583	0.446404	1.17726	-0.93472	-0.110238	0.886451	-2.53211
	S3	1.80558	0.200577	0.877822	0.892184	2.26005	-0.201985	-1.2181	-0.123781	-0.107554	-0.55718	1.12511	-2.87449	1.32231	0.20627	-1.15883	-0.949388	0.568704	-0.501462
	S4	0.34904	0.665126	0.022744	-0.77017	2.26005	2.1695	-2.19437	-3.20268	-2.01205	-2.01797	-2.80424	0.968879	-1.07427	-2.70671	-2.57822	-1.66866	-2.05271	-2.76642
	S5	0.275449	-1.79652	-1.36627	2.02135	0.644661	2.72531	-1.88197	-0.311518	-0.803428	-1.66546	-2.05356	-2.03963	-0.82773	0.0897509	-1.23354	-0.909429	-0.0270731	-1.75109
	5E	Sc-ShRNA									Ghsr-shRNA
	1	2.31086	2.21629	2.61918	2.92332	2.29154	1.68085	0	0.317748	1.44488	1.58221	0.0757431	2.25714	1.98896	0	-0.815197	1.60109	0.375475	0.439499
	2	4.19088	4.68281	4.03495	5.00134	4.35005	3.99669	1.35862	3.45551	5.50618	2.68607	1.47699	3.75033	4.57111	1.03846	0.444653	3.55363	2.36549	2.89337
	3	4.73922	6.57738	5.62769	7.04414	6.75811	5.75225	3.63632	5.75918	7.14632	3.2748	2.31016	4.68791	5.2341	0.923077	3.00141	6.24815	4.13023	4.28512
	4	6.81507	8.47195	7.82213	8.98128	9.67109	8.40426	6.47344	8.14228	10.3094	5.7769	4.6582	5.06989	6.56007	3.73077	4.55769	8.6693	6.42063	7.10524
	5F	Sc-ShRNA	Ghsr-ShRNA
		6.81507	5.7769
		8.47195	4.6582
		7.82213	5.06989
		8.98128	6.56007
		9.67109	3.73077
		8.40426	4.55769
		6.47344	8.6693
		8.14228	6.42063
		10.3094	7.10524
	N =	9	9
	5J	Sc-ShRNA										Ghsr-shRNA
	S0	0	0	0	0	0	0	0	0	0	0	0	0	0	0	0	0	0	0	0
	S1	-0.0138918	0.529317	0.547697	0.529036	0.165737	-0.215489	-0.309886	0.240071	1.08624	3.89253	1.02966	0.274498	0.761633	-0.16677	-0.054117	-0.924246	1.19891	0.0886428	1.8042
	S2	-6.33546	2.45321	-0.356569	1.27121	0.790551	-0.705918	0.758237	-2.524	-0.246099	2.26734	1.45711	-1.48279	0.251196	-0.28806	1.54308	-2.67818	-0.36324	0.127179	-0.21952
	S3	-0.210214	0.449155	-0.726497	0.116718	-1.59155	-3.2398	-0.104478	-0.469622	1.43892	1.75204	1.61255	0.235447	2.01809	-0.368919	-0.422702	-3.84746	-2.14855	-1.87672	0.530006
	S4	0.332687	0.0146587	1.57527	1.06505	-2.41162	-1.9523	-0.72087	0.608417	-3.93112	-0.949457	0.872244	0.656669	2.01809	1.53129	-1.28356	-1.15777	0.32339	-1.78187	-2.91612
	S5	-0.270981	-0.0624521	-1.13753	-0.501758	-1.4744	-0.331787	1.04899	0.930427	-0.338438	2.28631	0.635006	-1.37981	-2.02614	-0.449779	1.05949	-1.01549	0.616661	0.00065435	0.728891
	5K	Sc-ShRNA										Ghsr-shRNA
	1	1.0866	1.50366	2.45827	1.98154	0.805408	2.47128	1.97098	0.035779	1.52299	1.26274	0.474474	1.19115	2.00249	2.32245	1.36678	0.640252	1.72297	1.63082	2.52919
	2	1.811	3.66276	3.98538	5.57075	2.90647	3.76769	3.94196	2.2183	2.53831	4.14336	2.0956	2.76654	4.51541	4.20252	2.2259	2.48987	2.78608	2.54105	4.35169
	3	2.93785	3.93265	5.58699	8.97302	4.72739	5.87436	6.83809	3.5779	4.64706	4.97203	2.25375	2.95866	6.9498	5.38217	4.17845	5.12202	3.62923	4.77868	5.35593
	4	5.71472	6.4002	7.15134	11.3658	6.23316	8.26462	7.92413	5.40263	7.02916	5.91908	4.23073	5.11041	8.79523	7.33598	5.58428	6.43809	6.08538	6.29573	6.36017
	5L	Sc-ShRNA	Ghsr-ShRNA
		5.71472	4.23073
		6.4002	5.11041
		7.15134	8.79523
		11.3658	7.33598
		6.23316	5.58428
		8.26462	6.43809
		7.92413	6.08538
		5.40263	6.29573
		7.02916	6.36017
		5.91908
	N =	10	9

## Sheet: Figure 6
	6D	Intra-EW							Anatomical control
	1	4.13084	2.38134	3.61821	4.15631	5.2546	3.6	1.03145	5.62707	3.68143	0.345349	4.08693	1.03145
	2	4.47922	3.1222	4.94844	4.80024	4.51896	1.4	0.515727	4.28729	4.96435	3.49666	4.12907	0.515727
	3	3.73268	3.59847	0.053209	5.26856	4.36132	3.9	1.31276	4.39447	3.40253	4.36004	3.62347	1.31276
	4	4.65762	3.76049	3.88808	4.21498	4.62383	3.39117	1.75957	5.22815	3.81314	4.10285	4.47334	1.75957
	5	3.94885		3.13066	4.93596	3.61865	3.00907	0.992576	3.75615	3.91761	3.06634	3.77845	0.992576		*datapoint excluded due to spillage
	6	1.77192	2.00903	3.02967	2.16295	4.57357	3.24788	2.48144	3.75615	3.65644	0.431879	3.69159	2.48144
	7	3.22551	2.11636	4.49219	2.99284	2.24309	3.10085	2.31486	3.96418	1.65855	2.01143	4.073	2.31486
	8	5.27811	5.19013	5.17124	4.5427	3.72025	1.90821	4.41929	6.60696	3.41762	2.87347	2.62123	4.41929
	9	5.86457	4.23273	3.39526	3.84793	3.72025	4.34118	2.31486	4.64934	3.97047	2.87347	2.50026	2.31486
	10	4.27044	3.17545	2.81661	1.69007	4.36764	3.13907	2.28121	2.09453	2.1346	5.37148	2.50192	2.28121
	11	3.71584	2.92737	3.21192	2.868	3.88768	3.62201	2.70235	3.8167	2.3828	5.10291	2.95681	2.70235
	12	7.29157	3.78051	3.02505	2.65	2.77865	1.48905	1.5793	3.36501	2.79424	3.56618	2.65355	1.5793
	6E	intra-EW		Anatomical control
		Pre	Post	Pre	Post
		3.78686	4.65966	4.50821	4.32875
		2.97431	3.67867	3.90591	2.79531
		3.11138	3.96883	2.63385	3.28246
		4.2565	3.26839	3.97941	2.64676
		4.49183	3.51281	1.85276	2.11408
		3.09271	2.8999
		1.48691	2.6594
	N =	7	7	5	5
	6F	VEH							JMV							LEAP2
	1	0.384717	0.720757	1.6737	1.81368	2.28021	2.52071	2.85073	0.870017	1.33064	0	0.302967	0.627155	1.80028	2.02705	0.199753	0.181784	0	0	0.879657	1.64806	1.30152
	2	1.69276	1.76702	2.30598	2.71417	3.73954	3.95367	5.34982	3.06577	2.16385	0	1.31286	1.84457	3.76177	3.2582	2.0508	1.33308	0	0	1.42647	3.12993	2.65215
	3	3.97541	2.62728	3.335	4.62932	5.01645	6.97418	6.19122	3.88055	3.395	0.049616	2.37324	3.79982	5.56205	3.64372	3.3159	2.43591	1.46114	0.525	2.06838	4.77798	3.02051
	4	4.28318	3.74329	4.36401	5.68201	6.20216	10.5595	8.08752	3.88055	4.27795	0.446547	3.23165	3.79982	6.12632	3.64372	3.62219	3.34483	2.38203	1.25	2.75784	6.48144	3.58532
	6G	VEH	JMV	LEAP2
		4.28318	3.88055	3.62219
		3.74329	4.27795	3.34483
		4.36401	0.446547	2.38203
		5.68201	3.23165	1.25
		6.20216	3.79982	2.75784
		10.5595	6.12632	6.48144
		8.08752	3.64372	3.58532
	N =	7	7	7
	6H	VEH					JMV					LEAP2
	1	1.98731	2.22401	0.935038	2.61998	2.94799	0.682742	1.23888	3.19025	1.63606	1.80952	1.85373	0	2.08398	2.15942	1.25574
	2	3.34062	4.01986	2.27661	4.85	4.07045	0.682742	1.56008	4.78024	3.27211	3.17589	3.14784	0.399177	3.07335	2.97851	1.94284
	3	3.5235	4.38855	3.45557	6.98254	5.78497	0.783889	2.93661	5.91889	5.0536	4.44378	6.02752	1.17258	3.97852	5.5847	4.28847
	4	3.56008	4.42423	5.52892	7.84774	7.0061	0.783889	4.35904	6.07276	5.91404	5.41624	6.38894	3.29321	4.84158	7.19806	6.06546
	6I	VEH	JMV	LEAP2
		3.56008	0.783889	6.38894
		4.42423	4.35904	3.29321
		5.52892	6.07276	4.84158
		7.84774	5.91404	7.19806
		7.0061	5.41624	6.06546
	N =	5	5	5
