# Supplementary material for: Midbrain ghrelin receptor signalling regulates binge drinking in a sex specific manner
Source: Nat Commun. 2025 Mar 15;16:2568. doi: 10.1038/s41467-025-57880-w (PMC11910522; doi:10.1038/s41467-025-57880-w)
Supplement: Supplementary file 5 — Source Data 2 [file 41467_2025_57880_MOESM5_ESM.xlsx]

## Sheet: Supp Fig 1
	S1C	mCherry								hM4Di
	1	20.4	19.8	22.3	21	21.1	20.9	17.6	22.74	19.8	20.5	20.2	21.1	20.5	18.3	20.77	21.22
	2	21.6	20.7	22.8	21	22	20.8	19.5	22.57	20.6	21.7	20.9	21.9	21.4	19.2	21.06	21.43
	3	21.6	21.7	24.8	22.6	23	21	19.5	23.54	20.2	23.3	22	22.5	22	18.5	21.41	22.51
	4	21.6	21.7	24.8	22.6	23	21	19.5	23.93	20.2	23.3	22	22.5	22	18.5	22.25	21.93
	5	22.2	22.2	24.4	23	23.4	20.5	19.9	23.93	20.6	23.2	22	22.4	22.3	18.6	22.25	21.93
	6	22.1	22.3	24.2	22.5	22.7	20.2	20	23.93	20.4	22.9	21	22	22.2	19.6	22.25	21.93
	7	22.5	21.4	24.4	21.4	22.8	20.8	20.3	23.8	20.6	22.2	20.8	23.3	22.6	19.9	21.9	21.25
	S1D	mCherry							hM4Di								C															M4
	1	23.5	26	22.6	26	27.72	26.89	28.18	25.9	24.6	25.9	27	25.5	27.7	25.95	22.3
	2	23.5	27	22.5	26.1	28.56	26.91	28.41	26.2	26	26.7	27.3	26.1	28.8	26.62	23
	3	25.4	28.4	24.7	27.7	29.76	26.72	29.14	27.6	25.8	26.4	27.3	26.1	29	26.54	25
	4	26.1	28.2	25.1	27.4	30.29	28.02	28.97	27.4	25.6	27.3	28.1	27.3	29.8	28.81	25
	5	26.6	26	25.4	26.9	30.29	28.02	28.97	27.6	25.9	28	28.4	27.2	29.6	28.81	25
	6	26.1	28.2	25.1	27.4	30.29	28.02	28.97	27.4	25.6	27.3	28.1	27.3	29.8	28.81	25
	7	26.6	26	25.4	26.9	29.7	28.92	29.12	27.6	25.9	28	28.4	27.2	29.6	28.59	25
	S1E	mCherry								hM4Di
	1	3.09804	1.59596	2.83408	3.00952	4.8673	4.53589	8.52841	3.30035	3.9899	4.23902	1.56436	3.36967	1.54146	6.47541	4.07257	5.89552
	2	2.32353	1.19697	3.5426	3.38571	4.49289	3.7799	4.9375	2.43184	2.39394	3.46829	3.12871	3.74408	3.08293	3.45355	3.55856	4.52624
	3	4.2598	1.59596	3.5426	4.1381	3.74408	4.91388	2.24432	3.57828	2.39394	3.85366	2.73762	4.49289	2.3122	1.72678	4.70521	6.12374
	4	2.92593	1.52657	3.8114	4.1381	2.87273	4.17788	2.8359	3.1152	3.06796	2.91244	2.64593	4.6895	2.58411	2.05729	6.15684	4.83903
	5	2.92593	1.14493	2.42544	4.51429	2.87273	3.03846	2.8359	3.29021	3.83495	0	3.7799	3.60731	1.84579	1.23438	3.46322	4.16382
	6	3.65741	2.28986	2.42544	2.63333	2.87273	4.17788	2.8359	5.42534	3.45146	4.00461	4.15789	4.32877	1.10748	2.46875	4.38675	4.91406
	7	4.75463	2.28986	4.15789	4.51429	5.02727	3.41827	2.43077	3.12107	3.83495	2.54839	5.29187	5.41096	1.47664	3.70312	3.51687	4.87062
	8	3.29167	1.52657	3.11842	3.7619	4.30909	3.41827	2.02564	3.22175	3.83495	3.2765	4.91388	3.24658	1.84579	4.11458	3.51687	4.09575
	9	2.56019	2.6715	4.15789	3.7619	4.66818	3.41827	4.05128	3.08751	3.83495	3.2765	4.91388	4.6895	1.84579	3.70312	4.66448	4.50164
	10	4.38889	4.00461	2.22984	4.19469	3.77826	4.1381	2.43077	4.09361	5.08416	3.39056	3.59091	4.21333	2.87273	4.27027	3.64398	3.58607
	S1F	mCherry							hM4Di
	1	1.68085	1.51923	4.19469	2.12692	2.08045	1.35143	1.73811	1.13262	1.60569	0.915058	1.46296	1.23922	1.42599	1.85703	2.04663
	2	1.34468	1.51923	3.84513	2.12692	0.683983	0.381926	0.981192	0.849462	1.60569	0.915058	2.04815	1.54902	1.14079	1.06551	3.68394
	3	1.00851	1.21538	2.79646	2.43077	0.940476	2.02715	1.37367	1.41577	0.642276	1.5251	2.63333	1.85882	1.71119	0.66975	4.50259
	4	2.01702	0.877778	4.56444	3.02682	1.68732	1.79078	1.05667	1.12057	1.51923	1.18352	3.47253	1.51341	1.92014	0.474831	5.15217
	5	2.01702	1.17037	5.26667	3.02682	2.54482	1.73207	1.27913	0.840426	0.607692	1.18352	3.47253	1.81609	2.46875	1.69158	3.77826
	6	2.35319	1.46296	5.26667	3.93487	2.01926	2.52471	1.14009	1.68085	1.51923	1.77528	3.7619	3.02682	2.46875	1.45417	3.77826
	7	1.86614	1.94718	4.47773	2.56679	2.57493	1.77395	1.21997	2.00362	1.53101	2.69318	2.6044	2.42146	1.9069	2.26225	4.74
	8	1.34468	1.46296	4.56444	2.72414	1.14146	2.6018	1.32841	1.12057	1.21538	1.4794	4.05128	2.42146	2.19444	1.75622	3.43478
	9	2.35319	1.46296	4.91556	3.63218	1.40692	2.54266	0.623542	0.840426	0.911538	1.4794	3.18315	3.02682	3.56597	0.892992	5.15217
	10	2.35319	0.877778	4.56444	3.63218	2.26907	2.62206	1.28167	0.641844	2.12692	3.25468	3.7619	3.63218	3.01736	2.00174	5.15217
	S1H	mCherry		hM4Di			S1I	mCherry		hM4Di			S1J	mCherry		hM4Di			S1K	mCherry		hM4Di
		Saline	CNO	Saline	CNO			Saline	CNO	Saline	CNO			Saline	CNO	Saline	CNO			Saline	CNO	Saline	CNO
		1.4931	1.659	1.1613	1.4931			3.01	3.913	3.01	4.214			1.3272	0.8848	1.6037	1.106			3.311	3.612	2.408	4.214
		1.659	1.7696	1.4378	1.7696			2.709	4.214	3.612	4.816			1.0507	0.8848	2.0461	1.4378			3.311	3.612	2.408	3.311
		1.3272	1.2166	1.2719	1.2719			4.515	1.204	4.214	3.311			1.2166	0.7742	0.9954	0.6636			1.806	3.311	3.913	4.214
		1.2166	1.3825	1.0507	1.3825			0.602	0.602	0.602	1.505			1.4931	1.2719	0.7189	0.3318			5.418	4.816	2.107	2.408
		1.3825	1.5484	1.2166	1.4378			4.515	6.622	3.913	2.107			1.106	1.2166	1.106	1.4931			3.01	3.01	5.117	3.612
		0.9401	1.106	1.2719	1.6037			1.204	0.903	3.612	4.816			1.106	1.3272	0.85715	0.75208			5.418	4.816	4.4849	1.4749
		1.2719	1.106	1.52075	1.86361			3.612	5.117	1.204	1.8662			0.92351	0.90139	1.1613	1.37697			0.0602	0.2709	0.301	3.1906
		1.33273	1.57605	1.12812	1.30508			3.7625	1.8662	1.1438	2.107					0.55853	0.81844					4.2742	2.4983
	N =	8	8	8	8			8	8	8	8			7	7	8	8			7	7	8	8
	S1M	mCherry		hM4Di			S1N	mCherry		hM4Di			S1O	mCherry		hM4Di			S1P	mCherry		hM4Di
		Saline	CNO	Saline	CNO			Saline	CNO	Saline	CNO			Saline	CNO	Saline	CNO			Saline	CNO	Saline	CNO
		1.6	1.7	1.6	2.3			3.913	4.515	5.418	5.418			1.9	1.9	1.5	1.7			3.913	5.418	3.01	3.913
		2.2	2.5	1.7	1.7			4.214	3.913	3.311	3.913			1.7	2	1.9	1.4			3.913	4.816	3.612	3.01
		1.7	1.8	1.5	1.2			7.525	3.913	3.913	4.214			1.2	1.4	1.4	2.1			3.01	4.214	1.505	2.107
		1.6	1	2	1.5			4.214	3.612	2.709	3.311			1.1	1.5	2.1	3			3.913	4.816	3.612	3.311
		1.8	1.8	2.3	1.5			3.311	5.117	5.117	5.117			2	1.8	2.1	1.8			4.515	2.107	3.612	4.214
		1.3	1.5	2.17	2.17			2.107	1.806	4.515	4.214			1.37	1.57	1.79	1.69			3.913	6.02	4.1538	4.4247
		2	1.1	2.1	1.75			0.903	4.214	3.7324	2.1371			1.37	1.57	2.07	1.72			2.1371	0.6622	1.6856	0.7224
		1.87	1.81	2.55	1.89			3.2508	3.2508	2.0769	4.0033					1.95	1.78					4.6655	3.7324
	N =	8	8	8	8			8	8	8	8			7	7	8	8			7	7	8	8
	S1R	mCherry		hM4Di			S1S	mCherry		hM4Di
		Saline	CNO	Saline	CNO			Saline	CNO	Saline	CNO
		68.1564	64.1256	75.8064	87.1111			98.9691	89.5954	93.3962	86.8996
		97.191	90.873	94.1176	88.4848			100	100	83.7607	92.1569
		97.2789	89.4958	95.1351	91.1765			94.4444	89.6996	94.332	87.7193
		80.3279	87.1508	75	98.0769			92.093	96.6173	89.4737	99.6575
		89.6907	90.7258	91	88.8889			91.7198	92.891	87.5817	68.9474
		78.9116	89.5604	76.1905	94.0959					84.7291	89.7059
		85.8064	91.6667	81.3333	45.1852
	N =	7	7	7	7			5	5	6	6												8

## Sheet: Supp Fig 2
	S1D	mCherry		hM4Di			S1E	mCherry		hM4Di			S1F	mCherry		hM4Di			S1G	mCherry		hM4Di
		Saline	CNO	Saline	CNO			Saline	CNO	Saline	CNO			Saline	CNO	Saline	CNO			Saline	CNO	Saline	CNO
		25.525	39.2667	21.4083	23.775			28.8083	19.9	49.9417	39.9083			104.2	23.75	12.65	11.35			43.9	82.1	14.6	73.45
		29.6417	40.3083	33.2417	32.0667			22.875	27.175	32.5	31.3667			36.05	11.05	18.85	8			34.8	70.65	25.65	36.4
		43.6833	30.0583	11.1667	4.125			36.7417	26.475	25.075	37.125			7.7	13.9	45.05	333.05			19.5	14.5	160.35	59.55
		27.2833	21.725	24.375	12.6917			31.9833	39.2667	21.975	25.8917			40.65	21.3	50.75	103.45			57.1	28.9	41.4	53.1
		30.925	40.1417	31.1083	41.975			39.7583	59.075	17.575	28.2333			1.2	12.1	6.2	16.6			79.8	19.9	193.65	35
		34.05	45.5833	40.1583	19.0083			15.1333	14.7333	36.6833	32.4417			22.55	24.9	9.7	21.05			17.05	57.2	8.15	20.2
		35.175	31.4917	26.904	30.8603			17.1833	20.4167	32.6667	28.8667			16.35	29.45	25.75	34.75			30.05	36.1	25.95	30.05
		36.5551	17.4502	44.8093	25.7103					36.9	26.9167			7	52.15	48.95	30.45					40.75	0.85
	N =	8	8	8	8			7	7	8	8			8	8	8	8			7	7	8	8
	S1H	mCherry		hM4Di			S1I	mCherry		hM4Di			S1J	mCherry		hM4Di			S1K	mCherry		hM4Di
		Saline	CNO	Saline	CNO			Saline	CNO	Saline	CNO			Saline	CNO	Saline	CNO			Saline	CNO	Saline	CNO
		45.8867	58.3386	50.7122	40.4201			51.15	48.57	57.51	37.48			36.5	36.4	36.8	36.8			36.7	36.7	37.2	36.8
		52.4597	53.5046	45.7838	44.6288			48.67	48.98	48.81	51.5			36.6	36.6	37.2	36.8			36.7	36.8	36.3	36.5
		54.3666	49.5363	46.0257	28.5747			40.15	42.94	46.28	41.87			36.5	36.4	36.5	36.4			36.6	36.5	37	36.7
		45.0584	45.0114	36.2552	60.7991			48.25	53.52	40.48	48.29			37	36.9	36.3	36.8			36.8	36.9	36.5	36.4
		37.1832	51.2614	48.9334	47.8274			49.6	48.76	38.36	52.31			36.3	36.2	36.3	36.3			36.4	36	36.5	36.4
		41.243	42.5452	47.7743	79.8951			45.17	49.38	41.1809	42.511			36.4	36.4	36.7	36.5			36.5	36.6
		45.0805	47.0369	48.8611	37.9871			43.805	45.5312	39.9382	42.2663			36.5	36.6
		43.108	48.7837	47.6073	44.3352					40.7933	39.7196
	N =	8	8	8	8			7	7	8	8			7	7	6	6			6	6	5	5

## Sheet: Supp Fig 3
	S3B	Female									Male
	1	-1.22643	-1.00986	-0.359091	-1.77123	0.0241541	0.0137751	-0.318405	-0.603596	-1.44095	-0.525283	-0.0338794	1.20152	0.316	-0.521232	0	0.733048	0.463583
	2	-3.21225	-1.33869	-0.718182	-1.77907	-1.37839	-1.24894	-0.566055	-0.603595	-0.792522	0.247267	0.228121	0.635593	0	-1.97129	0	1.21235	1.22713
	3	-2.86672	-0.654728	0	-2.14115	-0.995149	0.0390293	-0.849082	-2.94697	-0.432285	-0.535532	-0.693399	1.54343	-0.948	-1.5637	0	1.09957	1.28167
	4	-4.10074	-1.32407	-1.43636	-2.14899	-1.68435	0.0528044	-0.530676	-3.97663	-1.15276	-1.39136	-1.62621	2.16294	-3.476	-1.17339	0	1.83262	1.22713
	S3D	Female								Males
	30	0.998305	0.235473	-1.40966	-1.35785	0.0299059	-0.570162	-1.0413	-1.04241	0.471301	-1.04635	-0.181154	0.852523	-0.266366	0.040817	0.122794	0.026689
	60	-0.853279	-2.83781	-2.44218	-0.391171	0.534935	0.983385	-2.60325	-1.45193	-1.17851	-2.24164	-0.164243	2.23592	0.366854	-0.151418	0.375419	-0.0870005
	240	-2.18502	-2.01038	-1.33094	-0.543052	-0.323221	-0.176129	-4.01626	-1.74976	-1.79328	-2.22121	-0.170954	3.54005	-0.271533	-0.38613	0.935029	-0.736653
	S3F	Female							Males
	S0	0	0	0	0	0	0	0	0	0	0	0	0	0	0
	S1	-0.150998	-1.54553	-2.30702	1.31703	-1.14891	-1.5111	0.708902	0.10958	-2.18332	-0.125289	0.205142	-0.60107	0.817588	-0.119441
	S2	-0.831381	-1.21788	0.022938	-1.42602	-2.86935	-2.56217	1.37785	0.0326318	0.0657917	0.208513	1.49255	-0.493587	0.817588	-0.529831
	S3	-3.55291	-1.84797	-2.35935	1.69462	-2.31558	-2.40594	0.15825	1.35818	0.431272	-0.0387481	-1.78678	-0.511198	1.15054	-0.580474
	S4	-2.01145	-1.52182	-2.8531	-1.34669	-0.44891	-0.909459	-1.67744	-0.0224022	-1.3399	0.647016	-0.35297	0.502991	0.272761	0.47959
	S3H	Female											Males
	S0	0	0	0	0	0	0	0	0	0	0	0	0	0	0	0	0	0	0
	S1	0.896768	-0.160426	0.543941	0.406211	-0.632305	0.230449	0.096259	-1.56358	-0.510176	0.813244	0.296415	0.274152	-0.205132	-0.243471	-0.358913	0.882567	-0.140119	-0.487914
	S2	-1.12887	-1.23058	2.23853	0.110489	-1.64456	-0.556403	0.344557	-2.25407	-0.994591	0.775517	-1.01005	1.71226	0.586753	-0.018399	-0.62603	0.71853	-0.245126	-0.157647
	S3	0.812366	-0.427964	1.67366	0.448457	2.09639	0.073079	-0.276187	-1.27926	-0.146865	0.171888	0.867991	2.86274	1.03926	0.431743	-0.292134	-0.101652	-0.00011	0.899209
	S4	-0.463727	0.838222	2.04859	1.34112	-0.839455	0.757857	2.57588	-1.62759	1.46155	0.871404	0.494476	2.31868	2.07812	0.040126	-0.317854	1.40786	0.51666	0.802307
	S5	1.5265	0.654671	1.65378	1.13388	-0.681059	0.185117	0.885613	-1.24428	1.22203	0.797121	0.194096	1.5624	1.07199	0.135231	0.472475	0.138916	-0.18275	-0.466501
	S6	-0.42311	0.471121	0.903659	0.26347	0.506911	0.566944	2.25393	-0.899302	0.184137	-0.242841	0.832404	0.648559	0.699346	-0.30859	-1.04232	0.301602	-0.482497	0.501799
	S3J	Female						Males
	S0	0	0	0	0	0	0	0	0	0	0	0	0	0
	S1	-0.36965	0.459353	-1.24592	-1.08038	-0.892365	-0.570378	-0.121007	0.817041	-2.59709	0.74476	-0.501891	0.895733	-1.54738
	S2	-0.253757	0.0853	-0.216343	-0.262881	-0.570179	-0.89356	-0.058827	-0.181809	-1.06608	-0.498845	1.03496	0.95784	-0.54101
	S3	-0.359336	0.888724	0.946129	-0.634471	-0.924584	-0.821742	0.022733	0.936	-0.113455	-0.623206	-0.767885	1.23732	-0.121689
	S4	-0.165124	-0.498368	0.334696	1.36166	-0.102404	-0.183973	0.039688	0.82871	0.469031	-1.50841	-0.233984	0.834215	-0.231928
	S5	-0.838101	0.01131	-0.815069	0.229311	-0.482544	-0.86439	-0.050153	0.379207	-1.25497	-1.34939	0.254557	0.419935	-0.060189
	S6	-0.314674	-0.566325	0.371786	0.833229	0.174062	1.24848	0.129529	0.266832	-1.32258	-1.66743	-0.780001	0.611141	-0.546783

## Sheet: Supp Fig 4
		S4B	% Ghsr+ cre	% Ghsr alone		S4D	Sc-shRNA	Ghsr-ShRNA
		Female	64.218	35.782		Female	1.13142	0.693572
			76.8136	23.1864			1.4903	0.191299
		Male	67.4023	32.5977			0.645595	0.225767
			61.4903	38.5097			0.630463	0.799457
							1.37885	0.700464
		N =	4	4			2.03221	0.257096
							0.773812	0.722266
								0.828699
								0.471232
								0.652332
								0.50753
						Male	1.28875	0.683979
							1.20518	0.726555
							0.943065	0.499299
							0.697092	0.405694
							0.895876	0.525553
							0.983586	0.686329
							0.574346	0.478381
							1.93514
						N =	16	19
		S4E	Sc-ShRNA							Ghsr-ShRNA
		S0	0	0	0	0	0	0	0	0	0	0	0	0	0	0	0	0	0	0
		S1	0.842151	-1.26248	-1.79773	-0.205128	1.05863	0.425358	1.23576	0.896768	-0.160426	0.543941	0.406211	-0.632305	0.230449	0.0962587	-1.56358	-0.510176	0.813244	0.296415
		S2	0.0537282	-0.47284	-0.0129034	-0.70782	1.45225	-0.702638	-0.636835	-1.12887	-1.23058	2.23853	0.110489	-1.64456	-0.556403	0.344557	-2.25407	-0.994591	0.775517	-1.01005
		S3	0.763309	-0.185698	-1.75524	0.606913	-0.476496	1.11021	-0.129675	0.812366	-0.427964	1.67367	0.448457	2.09639	0.0730794	-0.276187	-1.27926	-0.146865	0.171888	0.867991
		S4	0.902915	-0.892927	-1.27377	0.11273	2.05148	1.04761	0.0827187	-0.463726	0.838222	2.04859	1.34112	-0.839455	0.757857	2.57588	-1.62759	1.46155	0.871404	0.494476
		S5	1.44803	-0.0805882	-1.07397	1.19917	0.0746818	0.713491	0.768682	1.5265	0.654671	1.65378	1.13388	-0.681059	0.185117	0.885613	-1.24428	1.22203	0.797121	0.194096
		S6	0.483595	0.0886488	-1.75328	0.655952	-0.212852	0.936235	0.959227	-0.42311	0.471121	0.903659	0.26347	0.506911	0.566944	2.25393	-0.899302	0.184137	-0.242841	0.832404
		S4F	Sc-ShRNA							Ghsr-ShRNA
		1	0.89	1.15	2.51	1.29	0.54	2.64	0.69	1.54	1.82	2.09	2.27	0.81	1.08	0.77	0.85	0.61	1.49	2.06
		2	1.97	2.55	3.6	2.44	1.12	2.64	1.07	1.73	2.39	3.7	3.17	2.9	2.19	1.33	1.47	2.4	2.5	3.22
		3	3.98	4.07	5.49	4.76	2.86	4.96	1.38	2.92	4.77	4.63	3.83	4.22	3.94	1.57	2.55	4.6	3.68	5.05
		4	5.37	5.53	6.38	5.8	3.63	5.65	1.61	3.38	5.47	4.97	5.77	5.23	5.31	2.74	3.91	5.09	4.97	6.36
		S4G	Sc-ShRNA								Ghsr-ShRNA
		S0	0	0	0	0	0	0	0	0	0	0	0	0	0	0	0
		S1	-0.654547	-0.552557	0.921344	0.0151273	-0.435136	0.199734	-0.313196	-1.08344	0.274152	-0.205132	-0.243471	-0.358913	0.882567	-0.140119	-0.487914
		S2	0.927516	0.344415	0.802413	0.900635	-1.45032	0.604064	-0.601201	1.28522	1.71226	0.586753	-0.0183993	-0.62603	0.71853	-0.245126	-0.157647
		S3	-0.104264	-0.0210176	0.624017	0.363005	-0.37361	1.19501	-0.975609	0.584633	2.86275	1.03926	0.431743	-0.292134	-0.101652	-0.0001103	0.899209
		S4	-0.0108672	0.271438	1.36311	0.427853	0.336048	0.806912	0.605239	-0.755724	2.31868	2.07812	0.0401257	-0.317854	1.40786	0.51666	0.802307
		S5	-0.806169	-0.142508	0.984699	-0.146363	-1.169	-0.473831	-0.574285	0.676011	1.5624	1.07199	0.135231	0.472475	0.138916	-0.18275	-0.466501
		S6	-0.209693	-0.49277	0.577183	0.397631	-0.283676	-0.192692	0.0716451	-0.88299	0.648559	0.699346	-0.30859	-1.04232	0.301602	-0.482497	0.501799
		S4H	Sc-ShRNA								Ghsr-ShRNA
		1	0.8	0.92	1.26	0.98	0.79	1.72	1.67	1.28	2.3	2.52	0.9	2.06	1.52	0.92	2.07
		2	2.08	1.88	2.24	2.21	1.14	2.67	2.84	2.02	2.66	3.73	1.92	2.93	2.26	2.23	3.25
		3	4.06	2.96	4.5	3.61	1.28	4.42	4.62	3.86	4.74	4.42	3.35	5.17	3.94	4.27	3.66
		4	5.11	3.06	5.19	3.76	1.4	5.04	4.65	5.32	5.95	5.26	4.62	6.21	4.07	5.2	3.83
		S4K	Sc-ShRNA					Ghsr-ShRNA
		S0	0	0	0	0	0	0	0	0	0	0	0
		S1	-0.93206	-0.53856	-0.366297	0.136418	-0.387272	-0.36965	0.459353	-1.24592	-1.08038	-0.892365	-0.570378
		S2	-0.271989	-1.28987	-1.31769	-1.79676	-0.761857	-0.253757	0.0852999	-0.216343	-0.262881	-0.570179	-0.89356
		S3	-0.135243	-0.247048	0.245316	0.285124	0.0622299	-0.359336	0.888724	0.946129	-0.634471	-0.924584	-0.821742
		S4	-1.72384	-1.25024	0.546913	0.390312	0.441603	-0.165124	-0.498368	0.334696	1.36166	-0.102403	-0.183973
		S5	-2.29264	-1.18033	-0.257069	1.33729	0.367632	-0.838101	0.0113098	-0.815069	0.229311	-0.482544	-0.86439
		S6	-0.112238	-0.865728	2.22479	2.28427	1.25527	-0.314674	-0.566325	0.371786	0.833229	0.174062	1.24848
		S4L	Sc-ShRNA					Ghsr-ShRNA
		1	1.53805	2.84094	0.51779	0.322928	0.863577	0.973973	1.75703	1.975	1.92499	2.10805	1.28921
		2	1.95752	3.56939	2.29307	1.29171	1.79624	2.59726	2.15485	3.03565	2.83086	2.83377	2.72167
		3	4.19469	3.64223	3.43961	2.73021	2.69436	2.84977	3.21569	4.24259	4.86909	2.86833	2.79329
		4	4.36947	5.53619	3.73549	2.90635	4.2488	3.64338	4.57491	5.23009	5.77496	2.93745	3.58114
		S4M	Sc-ShRNA							Ghsr-ShRNA
		S0	0	0	0	0	0	0	0	0	0	0	0	0
		S1	0.17753	0.414327	-0.0084019	-0.375238	-0.180508	-1.17252	-0.121007	0.817041	-2.59709	0.74476	-0.501891	0.895733
		S2	-0.0858031	-0.497777	1.19873	0.126748	-1.47206	0.248913	-0.0588267	-0.181809	-1.06608	-0.498845	1.03496	0.95784
		S3	0.309502	0.610034	-0.746093	-0.563483	-1.53356	-1.89903	0.0227332	0.936	-0.113455	-0.623206	-0.767884	1.23732
		S4	0.562763	0.559652	0.358491	0.337756	-1.10965	-0.43479	0.0396882	0.82871	0.469031	-1.50841	-0.233984	0.834215
		S5	0.182651	0.145605	-0.331609	0.0561716	-2.45903	-1.11237	-0.0501526	0.379207	-1.25497	-1.34939	0.254557	0.419935
		S6	-0.0707569	-0.130425	-0.265885	-0.319274	-1.78434	-1.48196	0.129529	0.266832	-1.32258	-1.66743	-0.780001	0.611141
		S4N	Sc-ShRNA							Ghsr-ShRNA
		1	0.722962	2.40911	0.552019	1.75556	2.31525	1.43136	1.89693	1.36591	2.70432	1.08132	0.287377	1.72086
		2	2.30033	3.25386	2.69876	2.52554	3.62931	3.08293	2.50979	2.89908	2.97475	1.8128	1.86795	3.28237
		3	2.53037	3.78574	2.76009	3.11072	4.47406	3.63345	3.09346	4.12562	3.00856	2.09903	3.10367	4.33401
		4	3.02329	3.94218	3.8948	4.15789	5.0998	4.62439	4.46509	5.46366	3.75225	3.27576	3.56348	4.71642

## Sheet: Supp Fig 5
	S5B	Female	Male		S5C	Female	Male		S5D	Female	Male		S5E	Female	Male		S5F	Female	Male
		10.5333	5.21			95.0746	191.934			59.6161	49.0723			-26.413	-26.3672			-38.123	-49.73
		4	2.96667			249.807	337.88			50.1709	54.6722			-27.4048	-25.1617			-41.9351	-54.5687
		2.9	5.26667			342.928	190.051			52.4292	43.4418			-19.6533	-31.5094			-49.6687	-44.511
		4.7	7.6			213.734	131.045			55.8929	55.6641			-27.0538	-17.7917			-44.4173	-47.4275
		3.2	2.83333			313.774	355.114			61.3708	63.9496			-26.123	-21.347			-45.1506	-43.2581
		5.2333	6			191.965	165.987			55.3131	42.1448			-26.1383	-26.3977			-46.7686	-37.4908
		2.6	0.666667			383.345	1500.21			57.4036	66.5283			-25.9399	-22.0947			-48.9047	-54.3201
		3.7667	0.5			262.969	1913.57			58.3496	54.7028			-23.3459	-25.4364			-45.4985	-46.1052
		4.4	3.3			227.284	345.493			47.9889	52.8809			-18.631	-20.3125			-42.6897	-38.6654
		3.1333				319.496				48.3093				-27.71				-47.8076
	N =	10	9			10	9			10	9			10	9			10	9
	S5G	Female	Male		S5H	Female	Male		S5I	Female	Male		S5J	Female	Male		S5K	Female	Male
		1574.88	507.257			0.388043	0.666928			0.246395	1.19764			-15.3261	-6.13186			0.844197	0.925884
		374.312	741.701			0.908954	0.585147			2.42833	0.788925			-7.96043	-8.99379			0.89792	0.897978
		631.571	614.775			0.848589	0.388603			1.34362	0.632106			-0.73947	-13.9108			0.99265	0.847472
		479.658	510.046			0.880921	0.771753			1.83656	1.51311			-9.7206	-12.7276			0.881472	0.867094
		592.413	1183.55			0.265603	0.369478			0.448341	0.312179			-16.6867	-8.43153			0.843252	0.929871
		753.683	556.869			0.331443	0.59456			0.439765	1.06768			-19.0711	-18.13			0.807222	0.83487
		688.43	1560.38			0.481528	0.457426			0.699458	0.29315			-13.1226	-8.69654			0.851945	0.93458
		511.008	393.468			0.680322	1.36447			1.33133	3.4678			-21.6228	-1.99737			0.813935	0.982139
		439.573	1125.04			0.457125	0.319118			1.03993	0.283651			-10.3143	-8.33883			0.888161	0.915602
		414.723				3.02736				7.29972				-17.6512				0.820188
	N =	10	9			10	9			10	9			10	9			10	9

## Sheet: Supp Fig 6
	S6B	Female	Male		S6C	Female	Male		S6D	Female	Male		S6E	Female	Male		S6F	Female	Male
		-4.76074	-15.0757			-623.704	-176.678			0.048983	-0.101342			0.498833	2.8506			-0.00156	0.032334
		-9.15527	-16.2811			-104.283	-174.313			1.09988	-0.10802			5.08677	2.2462			0.061103	0.0265
		-17.1509	-5.66101			10.2558	-89.8273			0.585725	-0.041939			2.31927	3.80633			0.024221	0.039162
		-9.90295	-12.3749			-41.6031	7.5696			0.1373	0.286			5.7861	0.6886			0.0663	0.0153
		-16.3574	-12.4359			131.494	80.2303			0.0803	0.1704			4.7636	-0.9383			0.0346	-0.0056
		-9.56726	-9.0332			-215.521	-327.403			0.0758	-0.1859			10.9168	3.5367			0.0936	0.0209
		-20.7367	-13.1226			-288.923	2319.02			0.0736	0.45035			7.666	-1.48721			0.0789	-0.017853
		-13.9465	-5.41687			-112.819	-30.821			-0.166621	-0.609769			5.85161	0.052116			0.017839	0.000948
		-16.449	-9.27734			1.65527	1357.15			0.061059	0.060531			-0.099403	0.435013			0.000868	0.00096
		-10.7269				-86.1962				-0.044495				-0.495598				0.005125

## Sheet: Supp Fig 7
	S7B	Sc-ShRNA					Ghsr-ShRNA
	1	1.7141	9.43044	6.08545	0.674873	3.57986	0.647658	7.33304	8.1925	4.8027	5.01007
	2	6.71928	14.8391	11.8525	7.89601	9.79397	3.9831	13.2911	12.2888	11.1382	9.60263
	3	12.6158	22.1546	18.1856	10.6292	15.6703	12.435	19.4608	18.6461	16.009	15.2042
	4	19.1807	28.7832	25.4206	18.438	22.4639	17.89	25.8625	25.1937	26.7695	22.267
	S7C	Sc-ShRNA	Ghsr-ShRNA
		17.89	19.1807
		25.8625	28.7832
		25.1937	25.4206
		26.7695	18.438
		22.267	22.4639
	N =	5	5
